# Supplementary material for: Spa-RQ: an Image Analysis Tool to Visualise and Quantify Spatial Phenotypes Applied to Non-Small Cell Lung Cancer
Source: Sci Rep. 2019 Nov 26;9:17613. doi: 10.1038/s41598-019-54038-9 (PMC6879493; doi:10.1038/s41598-019-54038-9)
Supplement: Supplementary file 1 — Table 1 [file 41598_2019_54038_MOESM1_ESM.xlsx]

## Sheet: GEMM tumour analysis
Spa-RQ: an Image Analysis Tool to Visualise and Quantify Spatial Phenotypes Applied to Non-Small Cell Lung Cancer
Jie Bao, Margarita Walliander, Ferenc Kovács, Ashwini S. Nagaraj, Annabrita Hemmes, Virinder Kaur Sarhadi, Sakari Knuutila, Johan Lundin, Peter Horvath and Emmy W. Verschuren
GEMM TUMOUR ANALYSIS
Fig. 2e
KL mouse	IAC	PAC	MAC	AAC	ASC	Solid	Mixed-AC		KP mouse	IAC	PAC	MAC	AAC	ASC	Solid	Mixed-AC
Ad5-CC10-Cre 1	0	0	0	0	7	0	0		Ad5-CC10-Cre 1	3	22	0	0	0	0	12
Ad5-CC10-Cre 2	4	0	1	0	7	0	0		Ad5-CC10-Cre 2	13	6	0	0	0	0	0
Ad5-CC10-Cre 3	1	0	0	0	1	0	0		Ad5-CC10-Cre 3	11	19	0	0	0	0	0
Ad5-CC10-Cre 4	0	1	6	0	3	0	0		Ad5-SPC-Cre 1	4	27	0	0	0	3	4
Ad5-SPC-Cre 1	19	0	0	0	4	0	0		Ad5-SPC-Cre 2	16	14	0	0	0	6	8
Ad5-SPC-Cre 2	43	4	0	0	0	0	0		Sum of tumours	47	88	0	0	0	9	27
Ad5-SPC-Cre 3	25	11	0	0	0	0	0
Ad5-SPC-Cre 4	35	3	0	0	0	0	0
Ad5-SPC-Cre 5	27	4	0	0	0	0	2
Sum of tumours	154	23	7	0	22	0	2
Fig. 2f								Fig. 3a											Fig. S1a:
Thresholds (0-255, default, B&W) ImageJ:			100	147	150	138		Thresholds (0-255) Spa-RQ_Ver.0:				100	144	140					Thresholds (0-255, default, white background B&W) in ImageJ:		100	147	150	138
Animal	Tumor group	Sample	p4EBP1	pERK1/2	pAKT	pp38		Animal No.	Animal ID.	Tumor group	Sample	p4EBP1(%)	pERK1/2(%)	pAKT (%)	OL;pERK/p4EBP1(%)	OL;pAKT/p4EBP1(%)	OL;pERK/pAKT(%)		Animal ID.	Tumor group	p4EBP1	pERK1/2	pAKT	pp38
Ad5-CC10-Cre 1	KL SCC of ASC	Tumour 1	0.781972	0.276064	0.00981355	0.0184344		Animal 1	Ad5-CC10-Cre 1	KL ASC	Tumour 1	35.2	12.9796	3.68556	6.40553	2.54936	0.0971861		Ad5-CC10-Cre 1	KL ASC or SCC of ASC	0.508242	0.310023	0.0259516	0.0826142
	KL SCC of ASC	Tumour 2	0.750415	0.493377	0.00293202	0.029103		Animal 2	Ad5-CC10-Cre 2	KL ASC	Tumour 2	35.62	2.04811	8.13713	0.944194	2.14798	0.0838774		Ad5-CC10-Cre 2	KL ASC or SCC of ASC	0.401902	0.0553443	0.0902714	0.00598534
	KL SCC of ASC	Tumour 3	0.384544	0.6245	0.10747	0.350407				KL ASC	Tumour 3	24.78	1.2703	14.823	0.367097	4.44728	0.0888483		Ad5-CC10-Cre 3	KL ASC	0.501053	0.115	0.0317	0.0304
	KL SCC of ASC	Tumour 4	0.572757	0.195507	0.00538798	0.00129971				KL ASC	Tumour 4	62.56	4.31413	16.8234	2.38581	11.0335	0.598179		Ad5-CC10-Cre 4	KL ASC	0.298986	0.1787	0.0221667	0.0019
	KL ASC	Tumour 5	0.389759	0.146376	0.0211042	0.0428052				KL ASC	Tumour 5	7.7	0.447275	5.02753	0.0840767	0.322915	0.00890714		Ad5-SPC-Cre 1	KL ASC	0.578789	0.111043	0.0106342	0.0484204
	KL ASC	Tumour 6	0.326618	0.313913	0.0101	0.10206				KL ASC	Tumour 6	0.32	0.129248	1.05296	0.00337781	0	0		Ad5-CC10-Cre 4	KL PAC	0.337453	0.658	0	0.0036
	KL ASC	Tumour 7	0.351629	0.120425	0.0248533	0.0341906		Animal 3	Ad5-CC10-Cre 4	KL ASC	Tumour 7	71.94	19.5985	0.832271	15.8717	0.671017	0.10782		Ad5-SPC-Cre 2	KL PAC	0.235032	0.581407	0	0.0186407
Ad5-CC10-Cre 2	KL SCC of ASC	Tumour 8	0.728311	0.1558	0.0284	0.00490092				KL ASC	Tumour 8	43.72	18.4716	3.60215	12.664	2.06653	0.992237		Ad5-SPC-Cre 3	KL PAC	0.444984	0.34509	0	0.0190627
	KL SCC of ASC	Tumour 9	0.465474	0.049	0.1244	0.00488545				KL ASC	Tumour 9	6.23	22.8663	1.17092	3.04298	0.167037	0.385495		Ad5-SPC-Cre 4	KL PAC	0.281047	0.245535	0	0.00917914
	KL SCC of ASC	Tumour 10	0.231152	0.0193	0.1703	0.00133601		Animal 4	Ad5-CC10-Cre 3	KL ASC	Tumour 10	65.99	13.9827	2.33841	12.395	1.39366	0.184251		Ad5-SPC-Cre 5	KL PAC	0.146182	0.442802	0	0.0225357
	KL ASC	Tumour 11	0.356599	0.0199	0.0728	0.00092639		Animal 5	Ad5-SPC-Cre 1	KL ASC	Tumour 11	58.94	15.5862	0.265937	12.8924	0.146925	0.0473535		Ad5-CC10-Cre 1	KP PAC	0.422417	0.576333	0	0.484108
	KL ASC	Tumour 12	0.326888	0.0179	0.1696	0.000604493				KL ASC	Tumour 12	38.54	15.6468	0.057237	10.7976	0.0406138	0		Ad5-CC10-Cre 2	KP PAC	0.300088	0.666441	0	0.75361
	KL ASC	Tumour 13	0.0794681	0.0051102	0.0454	0.000344135				KL ASC	Tumour 13	94.34	8.94964	0.198179	7.53579	0.185219	0		Ad5-CC10-Cre 3	KP PAC	0.466572	0.401837	0	0.329148
	KL ASC	Tumour 14	0.62542	0.1204	0.021	0.0289		Animal 6	Ad5-CC10-Cre 5	KL ASC	Tumour 14	28.7064	40.7672	7.04921	12.9565	1.58335	2.3012		Ad5-SPC-Cre 1	KP PAC	0.345259	0.421815	0	0.546775
Ad5-CC10-Cre 3	KL ASC	Tumour 15	0.501053	0.115	0.0317	0.0304				KL ASC	Tumour 15	44.8329	46.455	14.3242	11.4917	4.63708	4.65934		Ad5-SPC-Cre 2	KP PAC	0.120767	0.338638	0	0.0763915
Ad5-CC10-Cre 4	KL ASC	Tumour 16	0.354787	0.1818	0.0103	0.0009		Animal 7	Ad5-CC10-Cre 6	KL ASC	Tumour 16	70.2816	3.29265	19.0439	2.23929	15.0158	0.226698		Ad5-CC10-Cre 2	KL IAC	0.0376236	0.035993	0	0.0148555
	KL ASC	Tumour 17	0.0531381	0.1682	0.0414	0.0034				KL ASC	Tumour 17	56.9057	6.9129	32.2454	4.08865	18.1133	0.733811		Ad5-CC10-Cre 3	KL IAC	0.694413	0.0128	0	0.0038
	KL ASC	Tumour 18	0.489033	0.1861	0.0148	0.0014		Animal 8	Ad5-CC10-Cre 7	KL ASC	Tumour 18	25.2996	4.53588	11.7319	1.25633	3.03732	0.314346		Ad5-SPC-Cre 1	KL IAC	0.16215	0.118885	0	0.0505477
Ad5-SPC-Cre 1	KL ASC	Tumour 19	0.339262	0.145219	0.00170647	0.000705673		Animal 9	Ad5-CC10-Cre 8	KL ASC	Tumour 19	4.85136	38.0921	8.56527	1.04649	0.491922	2.74396		Ad5-SPC-Cre 2	KL IAC	0.57663	0.195734	0	0.0740338
	KL ASC	Tumour 20	0.566702	0.098473	0.000726911	0.00199734													Ad5-SPC-Cre 3	KL IAC	0.293801	0.0885231	0	0.00723716
	KL ASC	Tumour 21	0.830403	0.0894367	0.0294691	0.142558													Ad5-SPC-Cre 4	KL IAC	0.16744	0.0725381	0	0.0617912
Ad5-CC10-Cre 4	KL PAC	Tumour 1	0.337453	0.658	0	0.0036													Ad5-SPC-Cre 5	KL IAC	0.135316	0.0736911	0	0.0481351
Ad5-SPC-Cre 2	KL PAC	Tumour 2	0.361852	0.681884	0	0.0314088													Ad5-CC10-Cre 1	KP IAC	0.187905	0.161861	0	0.431049
	KL PAC	Tumour 3	0.254325	0.591215	0	0.00139461													Ad5-CC10-Cre 2	KP IAC	0.376152	0.136724	0	0.509333
	KL PAC	Tumour 4	0.0771181	0.292588	0	0.0125464		Fig. 3d											Ad5-CC10-Cre 3	KP IAC	0.385865	0.145585	0	0.16253
	KL PAC	Tumour 5	0.246834	0.759941	0	0.0292128		Thresholds (0-255) Spa-RQ_Ver.0:				130	144						Ad5-SPC-Cre 1	KP IAC	0.267964	0.0978365	0	0.377448
Ad5-SPC-Cre 3	KL PAC	Tumour 6	0.106065	0.527485	0	0.00414421		Animal No.	Animal ID.	Tumor group	Sample	pp38(%)	pERK1/2(%)	OL;pp38/pERK(%)					Ad5-SPC-Cre 2	KP IAC	0.178002	0.0675304	0	0.0151441
	KL PAC	Tumour 7	0.415705	0.734861	0	0.000657301		Animal 1	Ad5-CC10-Cre 4	KL PAC	Tumour 1	0.33553	83.8126	0.288991
	KL PAC	Tumour 8	0.169295	0.0697273	0	0.0191378		Animal 2	Ad5-SPC-Cre 5	KL PAC	Tumour 2	1.12507	34.5916	0.584401
	KL PAC	Tumour 9	0.718805	0.8144	0	0.0813873				KL PAC	Tumour 3	4.85229	40.8866	2.47316					Fig. S1b
	KL PAC	Tumour 10	0.716851	0.15532	0	0.011196				KL PAC	Tumour 4	0.0242719	52.8072	0					Thresholds (0-255) Spa-RQ_Ver.0				144	100
	KL PAC	Tumour 11	0.366748	0.224735	0	0.0404647				KL PAC	Tumour 5	3.21818	55.5996	1.58939					Animal No.	Animal ID.	Tumor group	Sample	pERK1/2 (%)	p4EBP1 (%)	OL;pERK/p4EBP1(%)
	KL PAC	Tumour 12	0.626505	0.0703774	0	0.00516684		Animal 3	Ad5-SPC-Cre 4	KL PAC	Tumour 6	0.103131	96.797	0.085087					Animal 1	Ad5-CC10-Cre 4	KL PAC	Tumour 1	83.8126	37.28	32.0574
	KL PAC	Tumour 13	0.47912	0.463728	0	0.00912928				KL PAC	Tumour 7	0.561164	42.0315	0.194838					Animal 2	Ad5-SPC-Cre 5	KL PAC	Tumour 2	40.8866	27.12	11.4443
	KL PAC	Tumour 14	0.245068	0.218433	0	0.00972744				KL PAC	Tumour 8	8.99281	96.494	7.22933							KL PAC	Tumour 3	34.5916	20.02	10.6083
	KL PAC	Tumour 15	0.660292	0.318504	0	0.0183783				KL PAC	Tumour 9	1.62655	87.8226	1.16146							KL PAC	Tumour 4	52.8072	33.07	21.8377
	KL PAC	Tumour 16	0.390368	0.19842	0	0.0103007		Animal 4	Ad5-SPC-Cre 4	KL PAC	Tumour 10	1.94346	33.781	0.971909							KL PAC	Tumour 5	55.5996	24.51	15.6778
Ad5-SPC-Cre 4	KL PAC	Tumour 17	0.251336	0.56949	0	0.00599142		Animal 5	Ad5-SPC-Cre 2	KL PAC	Tumour 11	3.02266	49.4507	2.02711					Animal 3	Ad5-SPC-Cre 4	KL PAC	Tumour 6	96.8027	55.31	51.3293
	KL PAC	Tumour 18	0.192885	0.0714612	0	0.00791553		Animal 6	Ad5-CC10-Cre 1	KP PAC	Tumour 12	24.8556	57.3538	18.673							KL PAC	Tumour 7	43.8882	19.51	13.0231
	KL PAC	Tumour 19	0.39892	0.0956543	0	0.0136305				KP PAC	Tumour 13	27.856	39.125	20.6236							KL PAC	Tumour 8	96.494	87.63	81.4779
Ad5-SPC-Cre 5	KL PAC	Tumour 20	0.0715626	0.231059	0	0.00799665				KP PAC	Tumour 14	29.9381	33.8293	20.2287							KL PAC	Tumour 9	86.4538	51.6826	43.262
	KL PAC	Tumour 21	0.266089	0.477157	0	0				KP PAC	Tumour 15	59.6119	35.4064	30.8445					Animal 4	Ad5-SPC-Cre 3	KL PAC	Tumour 10	33.781	49.4721	18.981
	KL PAC	Tumour 22	0.186671	0.509827	0	0.0357986				KP PAC	Tumour 16	46.7371	37.1037	25.8735					Animal 5	Ad5-SPC-Cre 2	KL PAC	Tumour 11	49.4507	52.92	27.6099
	KL PAC	Tumour 23	0.0604038	0.553166	0	0.0463475				KP PAC	Tumour 17	91.8223	87.2392	83.5951					Animal 6	Ad5-CC10-Cre 1	KP PAC	Tumour 12	57.3538	89.8782	50.9585
Ad5-CC10-Cre 1	KP PAC	Tumour 24	0.712869	0.830907	0	0.569866				KP PAC	Tumour 18	85.6689	66.0778	56.2691							KP PAC	Tumour 13	39.125	78.85	50.9585
	KP PAC	Tumour 25	0.532653	0.81966	0	0.254326		Animal 7	Ad5-CC10-Cre 2	KP PAC	Tumour 19	59.675	56.4442	42.8748							KP PAC	Tumour 14	33.8293	63.58	23.9194
	KP PAC	Tumour 26	0.595497	0.59524	0	0.167322				KP PAC	Tumour 20	6.27227	9.71296	1.83303							KP PAC	Tumour 15	51.4064	27.77	16.1163
	KP PAC	Tumour 27	0.725681	0.866491	0	0.680828				KP PAC	Tumour 21	22.5823	38.9526	12.1178							KP PAC	Tumour 16	37.1037	28.77	10.615
	KP PAC	Tumour 28	0.732782	0.618259	0	0.236313				KP PAC	Tumour 22	70.4266	80.8393	62.7127							KP PAC	Tumour 17	85.6717	3.44	2.99757
	KP PAC	Tumour 29	0.27095	0.660294	0	0.259843		Animal 8	Ad5-CC10-Cre 3	KP PAC	Tumour 23	54.8893	90.8056	49.6926							KP PAC	Tumour 18	66.0778	59.29	43.7196
	KP PAC	Tumour 30	0.698672	0.766098	0	0.407611				KP PAC	Tumour 24	96.1256	70.0339	68.8884					Animal 7	Ad5-CC10-Cre 2	KP PAC	Tumour 19	54.4863	52.7987	32.1878
	KP PAC	Tumour 31	0.234842	0.475452	0	0.532087				KP PAC	Tumour 25	93.1088	84.5387	71.5603							KP PAC	Tumour 20	9.58348	43.043	4.33629
	KP PAC	Tumour 32	0.0972707	0.467526	0	0.577386				KP PAC	Tumour 26	94.6359	35.9589	33.1262							KP PAC	Tumour 21	40.9657	24.6133	8.28883
	KP PAC	Tumour 33	0.0524724	0.674394	0	0.0968132		Animal 9	Ad5-SPC-Cre 1	KP PAC	Tumour 27	95.9318	55.2184	54.5826							KP PAC	Tumour 22	70.5671	4.09459	3.61669
	KP PAC	Tumour 34	0.435639	0.663267	0	0.49072				KP PAC	Tumour 28	49.385	55.4599	32.4913					Animal 8	Ad5-CC10-Cre 3	KP PAC	Tumour 23	91.5914	89.5526	82.3336
	KP PAC	Tumour 35	0.123312	0.32414	0	0.266756		Animal 10	Ad5-SPC-Cre 2	KP PAC	Tumour 29	1.66004	20.4275	0.874848							KP PAC	Tumour 24	76.1147	59.0141	40.7346
	KP PAC	Tumour 36	0.173089	0.693477	0	0.803408				KP PAC	Tumour 30	12.9708	65.1192	8.45781							KP PAC	Tumour 25	83.6768	34.4436	30.6687
	KP PAC	Tumour 37	0.196497	0.0770296	0	0.0788497				KP PAC	Tumour 31	20.1338	80.7054	16.0978							KP PAC	Tumour 26	38.5792	20.5626	4.09642
	KP PAC	Tumour 38	0.254255	0.524424	0	0.782777				KP PAC	Tumour 32	6.02875	51.0629	5.04535					Animal 9	Ad5-SPC-Cre 1	KP PAC	Tumour 27	36.939	20.7744	7.63322
	KP PAC	Tumour 39	0.269016	0.379821	0	0.91225				KP PAC	Tumour 33	34.3718	90.7635	32.3702							KP PAC	Tumour 28	52.0385	62.5799	38.7496
	KP PAC	Tumour 40	0.494436	0.757774	0	0.899852													Animal 10	Ad5-SPC-Cre 2	KP PAC	Tumour 29	22.9035	2.50894	0.46141
	KP PAC	Tumour 41	0.652873	0.636191	0	0.781384															KP PAC	Tumour 30	67.6044	2.25507	1.61263
	KP PAC	Tumour 42	0.831721	0.498452	0	0.800641															KP PAC	Tumour 31	83.9292	22.1195	18.0369
	KP PAC	Tumour 43	0.650851	0.701939	0	0.759821															KP PAC	Tumour 32	45.2452	0.514488	0.0957716
	KP PAC	Tumour 44	0.254085	0.470713	0	0.171612															KP PAC	Tumour 33	91.291	0.569613	0.370242
	KP PAC	Tumour 45	0.303717	0.177771	0	0.119921
Ad5-CC10-Cre 2	KP PAC	Tumour 46	0.0387099	0.751151	0	0.748175
	KP PAC	Tumour 47	0.313605	0.813649	0	0.811017
	KP PAC	Tumour 48	0.683244	0.696727	0	0.538383
	KP PAC	Tumour 49	0.397107	0.614618	0	0.833937
	KP PAC	Tumour 50	0.259784	0.575018	0	0.764899
	KP PAC	Tumour 51	0.108079	0.54748	0	0.825247
Ad5-CC10-Cre 3	KP PAC	Tumour 52	0.212704	0.348725	0	0.222918
	KP PAC	Tumour 53	0.319863	0.438029	0	0.439088
	KP PAC	Tumour 54	0.374702	0.619924	0	0.606275
	KP PAC	Tumour 55	0.168438	0.086475	0	0.0676876
	KP PAC	Tumour 56	0.766549	0.305773	0	0.18192
	KP PAC	Tumour 57	0.567621	0.678947	0	0.125537
	KP PAC	Tumour 58	0.374702	0.599569	0	0.589755
	KP PAC	Tumour 59	0.168438	0.0505278	0	0.0459041
	KP PAC	Tumour 60	0.766549	0.271954	0	0.230382
	KP PAC	Tumour 61	0.567621	0.651692	0	0.149895
	KP PAC	Tumour 62	0.45553	0.175397	0	0.168705
	KP PAC	Tumour 63	0.551203	0.684956	0	0.601632
	KP PAC	Tumour 64	0.586068	0.447642	0	0.576938
	KP PAC	Tumour 65	0.652025	0.448301	0	0.532901
	KP PAC	Tumour 66	n.a.	0.164336	0	0.0722495
	KP PAC	Tumour 67	n.a.	0.615705	0	0.469673
	KP PAC	Tumour 68	n.a.	0.22064	0	0.199739
	KP PAC	Tumour 69	n.a.	0.170029	0	0.37277
	KP PAC	Tumour 70	n.a.	0.656279	0	0.599852
Ad5-SPC-Cre 1	KP PAC	Tumour 71	0.571412	0.836461	0	0.843777
	KP PAC	Tumour 72	0.496701	0.650203	0	0.660698
	KP PAC	Tumour 73	0.413228	0.648253	0	0.821057
	KP PAC	Tumour 74	0.309099	0.478912	0	0.505463
	KP PAC	Tumour 75	0.404132	0.619198	0	0.790782
	KP PAC	Tumour 76	0.461772	0.388945	0	0.75236
	KP PAC	Tumour 77	0.082818	0.625616	0	0.728162
	KP PAC	Tumour 78	0.103976	0.00230147	0	0.049343
	KP PAC	Tumour 79	0.177588	0.218926	0	0.388269
	KP PAC	Tumour 80	0.220974	0.460775	0	0.266784
	KP PAC	Tumour 81	0.576777	0.706756	0	0.754136
	KP PAC	Tumour 82	0.0917588	0.0455483	0	0.255132
	KP PAC	Tumour 83	0.273243	0.312206	0	0.0899213
	KP PAC	Tumour 84	0.579769	0.399751	0	0.792649
	KP PAC	Tumour 85	0.147364	0.630503	0	0.681681
	KP PAC	Tumour 86	0.376837	0.596635	0	0.663594
	KP PAC	Tumour 87	0.338684	0.270994	0	0.679552
	KP PAC	Tumour 88	0.385851	0.350807	0	0.363766
	KP PAC	Tumour 89	0.275233	0.0787565	0	0.223429
	KP PAC	Tumour 90	0.556951	0.493779	0	0.808561
	KP PAC	Tumour 91	0.237341	0.10106	0	0.163266
	KP PAC	Tumour 92	0.514192	0.363536	0	0.746654
Ad5-SPC-Cre 2	KP PAC	Tumour 93	0.0864633	0.57961	0	0.0466603
	KP PAC	Tumour 94	0.0138403	0.513986	0	0.0738556
	KP PAC	Tumour 95	0.0159583	0.0826661	0	0.0067739
	KP PAC	Tumour 96	0.0174721	0.178846	0	0.00179848
	KP PAC	Tumour 97	0.00306374	0.0231102	0	0.000630941
	KP PAC	Tumour 98	0.0296454	0.319096	0	0.00760295
	KP PAC	Tumour 99	0.0159164	0.191827	0	0.0105568
	KP PAC	Tumour 100	0.284481	0.670607	0	0.349469
	KP PAC	Tumour 101	0.574418	0.145513	0	0.012376
	KP PAC	Tumour 102	0.55381	0.181897	0	0.029446
	KP PAC	Tumour 103	0.00456117	0.356635	0	0.0218281
	KP PAC	Tumour 104	0.0251861	0.490005	0	0.130565
	KP PAC	Tumour 105	0.0565128	0.210259	0	0.0637917
	KP PAC	Tumour 106	0.00940972	0.796883	0	0.314127
Ad5-CC10-Cre 2	KL IAC	Tumour 1	0.0584605	0.0257162	0	0.0144063
	KL IAC	Tumour 2	0.0256671	0.0379602	0	0.02857
	KL IAC	Tumour 3	0.0307396	0.0679284	0	0.0094955
	KL IAC	Tumour 4	0.0356271	0.0123673	0	0.00695031
Ad5-CC10-Cre 3	KL IAC	Tumour 5	0.694413	0.0128	0	0.0038
Ad5-SPC-Cre 1	KL IAC	Tumour 6	0.177672	0.100802	0	0.0214828
	KL IAC	Tumour 7	0.173474	0.229922	0	0.100267
	KL IAC	Tumour 8	0.0831529	0.152075	0	0.0564151
	KL IAC	Tumour 9	0.15154	0.0636934	0	0.0472871
	KL IAC	Tumour 10	0.189571	0.157152	0	0.0172337
	KL IAC	Tumour 11	0.137533	0.0759468	0	0.00655213
	KL IAC	Tumour 12	0.24355	0.103559	0	0.000772228
	KL IAC	Tumour 13	0.0554202	0.186399	0	0.0153117
	KL IAC	Tumour 14	0.1214	0.0745784	0	0.000700169
	KL IAC	Tumour 15	0.175828	0.348983	0	0.0895773
	KL IAC	Tumour 16	0.182394	0.0413492	0	0.0117932
	KL IAC	Tumour 17	0.0612441	0.0346416	0	0.12502
	KL IAC	Tumour 18	0.0352853	0.0286625	0	0.102505
	KL IAC	Tumour 19	0.119434	0.0406033	0	0.103289
	KL IAC	Tumour 20	0.0344567	0.0332032	0	0.151033
	KL IAC	Tumour 21	0.287987	0.196571	0	0.0116705
	KL IAC	Tumour 23	0.120435	0.191555	0	0.0514172
	KL IAC	Tumour 24	0.104199	0.0796822	0	0.0155798
	KL IAC	Tumour 25	0.626273	0.119436	0	0.0325005
Ad5-SPC-Cre 2	KL IAC	Tumour 26	0.537786	0.288487	0	0.0316212
	KL IAC	Tumour 27	0.684459	0.175684	0	0.0306622
	KL IAC	Tumour 28	0.800229	0.258481	0	0.152105
	KL IAC	Tumour 29	0.722297	0.145874	0	0.042446
	KL IAC	Tumour 30	0.777241	0.463561	0	0.363839
	KL IAC	Tumour 31	0.703671	0.210765	0	0.0356934
	KL IAC	Tumour 32	0.62935	0.217368	0	0.0251684
	KL IAC	Tumour 33	0.367851	0.186898	0	0.0289509
	KL IAC	Tumour 34	0.368117	0.1576	0	0.0125464
	KL IAC	Tumour 35	0.616664	0.0961473	0	0.0314088
	KL IAC	Tumour 36	0.61495	0.0650633	0	0.0271686
	KL IAC	Tumour 37	0.57557	0.039312	0	0.0158281
	KL IAC	Tumour 38	0.47921	0.187763	0	0.0178634
	KL IAC	Tumour 39	0.674465	0.0885532	0	0.0281026
	KL IAC	Tumour 40	0.70016	0.490475	0	0.12506
	KL IAC	Tumour 41	0.804605	0.455148	0	0.116829
	KL IAC	Tumour 42	0.425582	0.0922965	0	0.00978599
	KL IAC	Tumour 43	0.747754	0.0484492	0	0.0244597
	KL IAC	Tumour 44	0.750807	0.122826	0	0.056796
	KL IAC	Tumour 45	0.766312	0.197032	0	0.1006
	KL IAC	Tumour 46	0.767001	0.188016	0	0.0933519
	KL IAC	Tumour 47	0.676758	0.065619	0	0.0234275
	KL IAC	Tumour 48	0.700291	0.317274	0	0.141292
	KL IAC	Tumour 49	0.546035	0.198236	0	0.0599222
	KL IAC	Tumour 50	0.654698	0.131173	0	0.0592571
	KL IAC	Tumour 51	0.613424	0.162423	0	0.0734495
	KL IAC	Tumour 52	0.667845	0.31864	0	0.388314
	KL IAC	Tumour 53	0.407374	0.0546502	0	0.00334611
	KL IAC	Tumour 54	0.254325	0.591215	0	0.00139461
	KL IAC	Tumour 55	0.601655	0.105872	0	0.0175642
	KL IAC	Tumour 56	0.493139	0.170401	0	0.0420408
	KL IAC	Tumour 57	0.345617	0.0400155	0	0.0131622
	KL IAC	Tumour 58	0.259905	0.0685584	0	0.0219779
	KL IAC	Tumour 59	0.512517	0.0603	0	0.0115621
	KL IAC	Tumour 60	0.568081	0.250082	0	0.0613877
	KL IAC	Tumour 61	0.638637	0.681884	0	0.433529
	KL IAC	Tumour 62	0.328459	0.154109	0	0.0806329
	KL IAC	Tumour 63	0.596049	0.143523	0	0.0797595
	KL IAC	Tumour 64	0.514004	0.292588	0	0.118581
	KL IAC	Tumour 65	0.640515	0.141323	0	0.0664253
	KL IAC	Tumour 66	0.644658	0.110993	0	0.0626148
	KL IAC	Tumour 67	0.578833	0.129804	0	0.043887
	KL IAC	Tumour 68	0.0381825	0.0520934	0	0.00964135
Ad5-SPC-Cre 3	KL IAC	Tumour 69	0.213546	0.0254481	0	0.000954791
	KL IAC	Tumour 70	0.105222	0.0224787	0	0.00594494
	KL IAC	Tumour 71	0.124498	0.0427168	0	0.00743569
	KL IAC	Tumour 72	0.252044	0.0450987	0	0.00285729
	KL IAC	Tumour 73	0.129608	0.187519	0	0.00504396
	KL IAC	Tumour 74	0.25634	0.0226456	0	0.0095269
	KL IAC	Tumour 75	0.225957	0.0580271	0	0.00169305
	KL IAC	Tumour 76	0.263021	0.0617641	0	0.00944267
	KL IAC	Tumour 77	0.235519	0.0377015	0	0.00123482
	KL IAC	Tumour 78	0.224834	0.0706511	0	0.00222978
	KL IAC	Tumour 79	0.354214	0.106786	0	0.00556294
	KL IAC	Tumour 80	0.310442	0.0465928	0	0.00354968
	KL IAC	Tumour 81	0.369858	0.0951781	0	0.00765973
	KL IAC	Tumour 82	0.502941	0.162541	0	0.00744185
	KL IAC	Tumour 83	0.0663893	0.0527583	0	0.000367303
	KL IAC	Tumour 84	0.19339	0.0343095	0	0.00403507
	KL IAC	Tumour 85	0.324923	0.0619998	0	0.00863653
	KL IAC	Tumour 86	0.626505	0.0486809	0	0.00770709
	KL IAC	Tumour 87	0.445746	0.119907	0	0.0065613
	KL IAC	Tumour 88	0.167459	0.0619443	0	0.012997
	KL IAC	Tumour 89	0.316146	0.075097	0	0.00389584
	KL IAC	Tumour 90	0.535169	0.0925961	0	0.00739751
	KL IAC	Tumour 91	0.639011	0.56949	0	0.00599142
	KL IAC	Tumour 92	0.247167	0.0714612	0	0.00791553
	KL IAC	Tumour 93	0.215073	0.0396852	0	0.0448462
Ad5-SPC-Cre 4	KL IAC	Tumour 94	0.171012	0.0326297	0	0.038625
	KL IAC	Tumour 95	0.129427	0.029399	0	0.0232096
	KL IAC	Tumour 96	0.0739742	0.0538744	0	0.0291048
	KL IAC	Tumour 97	0.15414	0.028731	0	0.0652718
	KL IAC	Tumour 98	0.23184	0.200946	0	0.252419
	KL IAC	Tumour 99	0.202124	0.024938	0	0.00735198
	KL IAC	Tumour 100	0.179566	0.0190807	0	0.0467004
	KL IAC	Tumour 101	0.248561	0.0269109	0	0.0506932
	KL IAC	Tumour 102	0.171458	0.0292659	0	0.0233401
	KL IAC	Tumour 103	0.0797254	0.0450259	0	0.0510763
	KL IAC	Tumour 104	0.1559	0.054599	0	0.0287416
	KL IAC	Tumour 105	0.18224	0.0171594	0	0.058882
	KL IAC	Tumour 106	0.170498	0.023859	0	0.0723586
	KL IAC	Tumour 107	0.062264	0.0410007	0	0.0383093
	KL IAC	Tumour 108	0.0908505	0.0211688	0	0.041964
	KL IAC	Tumour 109	0.168291	0.366457	0	0.0994843
	KL IAC	Tumour 110	0.156816	0.0332287	0	0
	KL IAC	Tumour 111	0.186302	0.0293999	0	0
	KL IAC	Tumour 112	0.175801	0.0420275	0	0
	KL IAC	Tumour 113	0.129432	0.0610113	0	0.00776406
	KL IAC	Tumour 114	0.141385	0.0403427	0	0.00528492
	KL IAC	Tumour 115	0.137261	0.0495441	0	0.0045402
	KL IAC	Tumour 116	0.137189	0.028339	0	0
	KL IAC	Tumour 117	0.156881	0.157318	0	0
	KL IAC	Tumour 118	0.147981	0.0330982	0	0.101852
	KL IAC	Tumour 119	0.190058	0.0659277	0	0.0285823
	KL IAC	Tumour 120	0.153256	0.0669703	0	0.0695022
	KL IAC	Tumour 121	0.164078	0.0427535	0	0.08467
	KL IAC	Tumour 122	0.180359	0.00371953	0	0.0110745
	KL IAC	Tumour 123	0.150345	0.0767655	0	0.183849
	KL IAC	Tumour 124	0.478928	0.509827	0	0.395258
	KL IAC	Tumour 125	0.175368	0.0582591	0	0.134939
	KL IAC	Tumour 126	0.189052	0.134908	0	0.165286
	KL IAC	Tumour 127	0.309139	0.0451117	0	0.0217721
	KL IAC	Tumour 128	0.0289048	0.0452358	0	0.020786
Ad5-SPC-Cre 5	KL IAC	Tumour 129	0.0435652	0.0561604	0	0.0175876
	KL IAC	Tumour 130	0.139785	0.152986	0	0.0507401
	KL IAC	Tumour 131	0.187091	0.0690947	0	0.00305603
	KL IAC	Tumour 132	0.272539	0.0529653	0	0.0229967
	KL IAC	Tumour 133	0.130898	0.0763266	0	0.0205535
	KL IAC	Tumour 134	0.140708	0.111076	0	0.0173109
	KL IAC	Tumour 135	0.230444	0.283719	0	0.0189998
	KL IAC	Tumour 136	0.248251	0.117888	0	0.0250546
	KL IAC	Tumour 137	0.162248	0.0739258	0	0.0194402
	KL IAC	Tumour 138	0.175732	0.0762626	0	0.0130933
	KL IAC	Tumour 139	0.12214	0.0412797	0	0.0203726
	KL IAC	Tumour 140	0.128801	0.0345292	0	0.0291774
	KL IAC	Tumour 141	0.0436954	0.0336487	0	0.00929464
	KL IAC	Tumour 142	0.111531	0.0448779	0	0.0145906
	KL IAC	Tumour 143	0.0509865	0.0382076	0	0.0129022
	KL IAC	Tumour 144	0.114844	0.0559942	0	0.0172559
	KL IAC	Tumour 145	0.11585	0.00308589	0	0.0251853
	KL IAC	Tumour 146	0.137618	0.0510268	0	0.0223732
	KL IAC	Tumour 147	0.0539653	0.0270687	0	0.0294792
	KL IAC	Tumour 148	0.057826	0.0235492	0	0.0211042
	KL IAC	Tumour 149	0.223404	0.082956	0	0.0415028
	KL IAC	Tumour 150	0.126481	0.0465664	0	0.0361322
	KL IAC	Tumour 151	0.147773	0.152614	0	0.0474066
	KL IAC	Tumour 152	0.227997	0.0808797	0	0.0695968
	KL IAC	Tumour 153	0.0962187	0.0591511	0	0.0513923
	KL IAC	Tumour 154	0.0916974	0.0348552	0	0.0317874
	KL IAC	Tumour 155	0.0714306	0.108966	0	0.611261
Ad5-CC10-Cre 1	KP IAC	Tumour 156	0.104675	0.130978	0	0.383112
	KP IAC	Tumour 157	0.291798	0.16749	0	0.315771
	KP IAC	Tumour 158	0.167242	0.187115	0	0.594264
Ad5-CC10-Cre 2	KP IAC	Tumour 159	0.197043	0.214739	0	0.431144
	KP IAC	Tumour 160	0.394346	0.205703	0	0.567776
	KP IAC	Tumour 161	0.313689	0.174541	0	0.636093
	KP IAC	Tumour 162	0.298513	0.0713104	0	0.713102
	KP IAC	Tumour 163	0.392308	0.303163	0	0.368089
	KP IAC	Tumour 164	0.371493	0.0494408	0	0.595713
	KP IAC	Tumour 165	0.421502	0.138495	0	0.507819
	KP IAC	Tumour 166	0.529474	0.0257247	0	0.397283
	KP IAC	Tumour 167	0.468442	0.102403	0	0.655601
	KP IAC	Tumour 168	0.574894	0.127076	0	0.42729
	KP IAC	Tumour 169	0.271455	0.107821	0	0.422824
	KP IAC	Tumour 170	0.280662	0.120266	0	0.389265
Ad5-CC10-Cre 3	KP IAC	Tumour 171	0.603779	0.122311	0	0.185916
	KP IAC	Tumour 172	0.311852	0.186072	0	0.238529
	KP IAC	Tumour 173	0.402947	0.404737	0	0.496248
	KP IAC	Tumour 174	0.370694	0.094339	0	0.124478
	KP IAC	Tumour 175	0.452925	0.309823	0	0.385958
	KP IAC	Tumour 176	0.601226	0.0634418	0	0.0223254
	KP IAC	Tumour 177	0.281153	0.183654	0	0.141368
	KP IAC	Tumour 178	0.364841	0.0833314	0	0.0568021
	KP IAC	Tumour 179	0.15213	0.0114099	0	0.000146454
	KP IAC	Tumour 180	0.104641	0.026908	0	0.0253019
	KP IAC	Tumour 181	0.598328	0.115404	0	0.11076
Ad5-SPC-Cre 1	KP IAC	Tumour 182	0.359985	0.0455483	0	0.388269
	KP IAC	Tumour 183	0.203451	0.0779547	0	0.194485
	KP IAC	Tumour 184	0.311235	0.10106	0	0.298824
	KP IAC	Tumour 185	0.252527	0.185863	0	0.588361
	KP IAC	Tumour 186	0.212621	0.0787565	0	0.417299
Ad5-SPC-Cre 2	KP IAC	Tumour 187	0.0218811	0.121986	0	0.0487737
	KP IAC	Tumour 188	0.0556508	0.0713944	0	0.0052843
	KP IAC	Tumour 189	0.0631998	0.181897	0	0.029446
	KP IAC	Tumour 190	0.0757341	0.0826661	0	0.0067739
	KP IAC	Tumour 191	0.0562526	0.0389213	0	0.00715909
	KP IAC	Tumour 192	0.00290364	0.0524508	0	0.0161014
	KP IAC	Tumour 193	0.00352493	0.0126448	0	0.000524157
	KP IAC	Tumour 194	0.0114584	0.0231233	0	8.79441e-05
	KP IAC	Tumour 195	0.0304726	0.0310035	0	0.000739297
	KP IAC	Tumour 196	0.190762	0.102887	0	0.00409219
	KP IAC	Tumour 197	0.0400744	0.0362936	0	0.00911634
	KP IAC	Tumour 198	0.0152246	0.0124865	0	0.00213176
	KP IAC	Tumour 199	0.528431	0.181897	0	0.029446
	KP IAC	Tumour 200	0.55074	0.0231102	0	0.000630941
	KP IAC	Tumour 201	0.51991	0.045751	0	0.0801285
	KP IAC	Tumour 202	0.681814	0.061975	0	0.00187065

## Sheet: TMA clinical sample analysis
TMA CLINICAL SAMPLE ANALYSIS
Fig. S2a-b
ASC-TMA						PAC-TMA
Spot ID	pAKT	pERK	p4EBP1	pp38		Spot ID	pAKT	pERK	p4EBP1	pp38
ASC1-A	-	+	+	-		PAC1	-	++	+	-
ASC1-B	-	-	-	-		PAC2	-	++	+	+
ASC2-A	-	+	+	-		PAC3-A	-	++	+	+
ASC2-B	-	+	+	-		PAC3-B	-	+	++	+
ASC3	-	++	+	++		PAC4-A	-	++	++	++
ASC4-A	++	++	++	++		PAC4-B	-	+	++	+
ASC4-B	+	+	+	+		PAC5	-	++	++	+
ASC5	-	++	++	-		PAC6	-	+	++	-
ASC6	++	+	++	+		PAC7	-	++	++	+
ASC7	-	-	-	-		PAC8	-	++	++	-
ASC8-A	+	+	++	+		PAC9	-	+	+	-
ASC8-B	++	+	++	+		PAC10	-	++	++	+
ASC8-C	+	++	++	++		PAC11	-	+	++	+
ASC9	++	++	++	++		PAC12	-	+	++	-
ASC10-A	-	++	++	+		PAC13	-	+	++	-
ASC10-B	+	++	++	-		PAC14	-	+	++	-
ASC11	-	+	++	-		PAC15	-	+	+	-
ASC12	-	++	++	+		PAC16	-	+	++	+
ASC13	-	++	++	++		PAC17	-	+	+	-
						PAC18-A	-	++	++	-
						PAC18-B	-	+	+	-
(++): Strong and uniform expression						PAC19	-	++	+	-
(+): Weak or mosaic expression						PAC20-A	-	-	-	-
(-): Absence of expression						PAC20-B	-	-	-	-
						PAC21-A	-	+	+	+
						PAC21-B	-	-	+	-
						PAC22	-	++	++	+
						PAC23	-	-	-	-
						PAC24	-	+	+	-
						PAC25	-	++	+	-
Fig. 4a Fig. S2c, Fig. S3a																Fig.4c, Fig. S2d, Fig. S3b
ASC-TMA																PAC-TMA
Thresholds Spa-RQ_Ver.0:		140	130	230	150											Thresholds Spa-RQ_Ver.0		140	130	150
ASC ID.	Spot ID.	pERK1/2 expression (%)	p4EBP1 expression (%)	pAKT expression (%)	pp38 expression (%)	OL;pERK/p4EBP1(%)	OL;pAKT/p4EBP1(%)	OL;pERK/pAKT(%)	OL;pp38/pERK(%)	OL;pp38/pAKT(%)	Molecular profile					PAC ID.	Spot ID.	pERK1/2 expression (%)	p4EBP1 expression (%)	pp38 expression (%)	OL;pERK/p4EBP1(%)	OL;pp38/pERK(%)	Molecular profile
ASC1_A	a	0.0366185	2.4172	-	-	0.000604868	-	-	-	-	no KRAS mutation; TP53: p.R248Q					PAC1	a	4.88224	0.0995349	-	0.00177981	-	KRAS:p.G12C
	b	0.129662	1.91222	-	-	0.000316392	-	-	-	-	no KRAS mutation; TP53: p.R248Q						b(NA)						KRAS:p.G12C
ASC1_B	a(NA)							-			no KRAS mutation; TP53: p.R248Q					PAC2	a	5.03926	1.84303	1.00868	0.0777105	0.175483	NA
	b(NA)							-			no KRAS mutation; TP53: p.R248Q						b	0.519416	0.660619	0.725604	0.0365125	0.0104862	NA
ASC2_A	a(NA)							-			NA					PAC3-A	a	1.79	0.939687	0.385386	0.0770683	0	NA
	b	1.84648	0.119509	-	-	0.00338091	-	-	-	-	NA						b	5.33246	1.21084	0.606142	0.0532029	0.0324406	NA
ASC2_B	a(NA)							-			NA					PAC3-B	a	12.6955	2.70601	0.780435	0.53945	0.117617	NA
	b	1.67478	0.617024	-	-	0.0511938	-	-	-	-	NA						b	0.00667577	0.00667577	0.00667577	0.00667577	0.00667577	NA
ASC3	a	0.0159585	0.259807	-	-	0	-	-	-	-	KRAS:p.G12D					PAC4-A	a						no KRAS mutation;BRAF:p.L597R
	b	0.249095	1.47985	-	1.24744	0.00368999	-	-	0.0149678	-	KRAS:p.G12D						b	12.2223	61.4089	10.583	7.02034	3.10349	no KRAS mutation;BRAF:p.L597R
ASC4_A	a	0.183157	0.916434	2.5281	0.592266	0	0.160492	0.0010598	0	0.042373	NA					PAC4-B	a	6.03662	48.4421	6.17301	4.80876	0.918026	no KRAS mutation;BRAF:p.L597R
	b	7.03949	16.3195	13.6659	4.43063	1.87821	6.94578	1.97342	0.872198	2.44694	NA						b	2.24208	78.4997	2.55934	1.79976	0.0406308	no KRAS mutation;BRAF:p.L597R
ASC4_B	a	0.637344	8.70086	6.89455	9.93368	0.0528305	2.0871	0.103549	0.220835	5.20465	NA					PAC5	a	3.3914	7.64016	5.65217	0.760442	0.229287	no KRAS mutation;BRAF: p.V600E
	b	0.270856	2.33298	1.40006	0.850244	0.01779	0.0681477	0.00672331	0.00904959	0.0346916	NA						b	3.25325	1.01418	1.48786	0.00890739	0.0491709	no KRAS mutation;BRAF: p.V600E
ASC5	a	7.12802	7.87105	-	-	0.276512	-	-	-	-	NA					PAC6	a	2.01128	26.2744	-	0.496174	-	NA
	b	2.12139	2.3119	-	-	0.122781	-	-	-	-	NA						b	0.92985	15.5811	-	0.484182	-	NA
ASC6	a	3.18414	70.5159	6.27653	7.80084	1.8641	4.71052	0.131215	0.498991	0.669925	NA					PAC7	a	8.46189	2.93802	6.42312	0.123016	0.500456	no KRAS mutation
	b(NA)										NA						b	2.89338	2.48709	6.53051	0.0337203	0.298458	no KRAS mutation
ASC7	a	-	-	-	-	-	-	-	-	-	NA					PAC8	a	5.95772	23.0859	-	2.13698	-	no KRAS mutation
	b	-	-	-	-	-	-	-	-	-	NA						b	5.62942	35.4743	-	1.78596	-	no KRAS mutation
ASC8_A	a	5.51814	13.6002	21.0075	8.85976	0.708432	3.73309	1.12368	0.318727	2.42398	NA					PAC9	a	0.311511	0.0171865	-	0.000316015	-	KRAS:p.G12R
	b	1.18803	17.2875	10.477	13.3602	0.195102	2.80658	0.526036	0.141096	2.21283	NA						b	0.242294	0.282396	-	0.00132082	-	KRAS:p.G12R
ASC8_B	a	0.439471	6.32843	11.3934	12.4361	#REF!	1.86171	0.0427295	0.0809341	3.43148	NA					PAC10	a	8.07474	7.46478	3.9856	1.18013	0.44826	no KRAS mutation
	b	1.1755	10.1565	20.8763	15.5778	0.179122	4.92756	0.628907	0.371714	7.03331	NA						b	3.65539	4.70347	1.80573	0.445486	0.0965866	no KRAS mutation
ASC8_C	a	8.11365	3.82837	8.46349	6.8527	0.0966435	1.25003	0.489061	2.06255	3.29412	NA					PAC11	a	0.358375	4.24147	0.0819891	0.0475607	0.0047615	NA
	b	1.83483	44.8236	9.55084	17.2129	0.615041	6.7546	0.304373	0.446605	1.87757	KRAS:p.G12V; P53:p.R273H, p.R342*, p.W91*						b	0.103424	2.9432	-	0.00967062	-	NA
ASC9	a	75.9924	22.0849	17.0979	58.8966	16.9763	2.73415	12.8358	38.4883	9.31662	KRAS:p.G12V; P53:p.R273H, p.R342*, p.W91*					PAC12	a	3.35709	2.80738	-	0.0956402	-	no KRAS mutation;EGFR: p.E746_A750delELREA
	b	89.7188	21.6992	4.60904	4.07589	17.7228	0.5888	3.40527	3.70241	0.195963	KRAS:p.G12V;						b	0.143482	6.5462	-	0.00261151	-	no KRAS mutation;EGFR: p.E746_A750delELREA
ASC10_A	a	31.1956	18.5003	-	-	7.39825	-	-	-	-	NA					PAC13	a						no KRAS mutation;TP53:p.G245V
	b	29.0038	31.5444	-	1.28733	9.7512	-	-	0.719952	-	NA						b	3.1385	22.3864	-	0.639572	-	no KRAS mutation;TP53:p.G245V
ASC10_B	a	30.6849	31.8677	9.19913	-	14.2643	6.39908	4.86924	-	-	KRAS:p.G12A;TP53:p.T155P					PAC14	a	0.0947855	54.5959	-	0.0253294	-	NA
	b	14.3797	25.7507	-	-	6.39726	-	-	-	-	KRAS:p.G12A;TP53:p.T155P						b	0.0259527	27.2574	-	0.00300456	-	NA
ASC11	a	0.233478	3.56062	-	-	0.00824935	-	-	-	-						PAC15	a	0.393572	0.195259	-	0.000268425	-	KRAS:p.G12C
	b	0.243613	1.49108	-	-	0.0284241	-	-	-	-							b	-	-	-	-	-	KRAS:p.G12C
ASC13	a	31.5916	27.9031	-	0.668628	7.6197	-	-	0.0923028		no KRAS mutation; EGFR: p.L858R; TP53:p.N239D					PAC16	a	1.06896	46.6589	0.407187	0.533381	0.0113668	NA
	b	20.6614	43.0963	-	-	5.76574	-	-	-		no KRAS mutation; EGFR: p.L858R; TP53:p.N239D						b	0.60004	41.4627	1.84814	0.155625	0.0530487	NA
ASC12	a	12.9487	29.1684	-	-	4.22666	-	-	-		NA					PAC17	a	-	-	-	-	-	KRAS:p.G12C;TP53:p.V274F
	b	22.9156	31.1999	-	1.50699	6.20164	-	-	0.502152		NA						b	0.273104	0.571884	-	0.0160677	-	KRAS:p.G12C;TP53:p.V274F
																PAC18-A	a	15.2768	29.8691	-	5.06819	-	NA
																	b	8.83499	6.95687	-	0.616773	-	NA
																PAC18-B	a	1.33818	46.1037	-	0.241434	-	NA
																	b	2.16538	35.8899	-	0.867486	-	NA
																PAC19	a	10.7469	6.82597	-	0.460825	-	no KRAS mutation;EGFR: p.L858R; TP53:p.E343*
																	b	3.26022	4.37378	-	0.103761	-	no KRAS mutation;EGFR: p.L858R; TP53:p.E343*
																PAC20-A	a	-	-	-	-	-	no KRAS mutation
																	b	-	-	-	-	-	no KRAS mutation
																PAC20-B	a	-	-	-	-	-	no KRAS mutation
																	b	-	-	-	-	-	no KRAS mutation
																PAC21-A	a	2.69938	0.131763	0.36729	0.0507441	0.00468612	NA
																	b	-	-	-	-	-	NA
																PAC21-B	a	2.39613	1.25746	-	0.0306459	-	KRAS:p.G12V
																	b	4.57726	1.30397	-	0.313697	-	KRAS:p.G12V
																PAC22	a	5.52751	11.0833	-	0.303198	-	KRAS:p.G12V
																	b	0.0938633	1.38345	1.78743	0.0202237	0.0576658	KRAS:p.G12V
																PAC23	a	-	-	-	-	-	NA
																	b	-	-	-	-	-	NA
																PAC24	a	1.1905	2.02918	-	0.0131752	-	NA
																	b	0.500391	1.70603	-	0.00266723	-	NA
																PAC25	a	10.3062	0.419703	-	0.0404343	-	no KRAS mutation;BRAF: p.V600E
																	b(NA)	-	-	-	-	-	no KRAS mutation;BRAF: p.V600E
